# Supplementary material for: Migration patterns of Gentiana crassicaulis, an alpine gentian endemic to the Himalaya–Hengduan Mountains
Source: Ecol Evol. 2022 Mar 18;12(3):e8703. doi: 10.1002/ece3.8703 (PMC8933255; doi:10.1002/ece3.8703)
Supplement: Supplementary file 5 — Table S3 [file ECE3-12-e8703-s006.xlsx]

## Sheet: Table S3
TABLE S3
species	latitude	longitude
Gentiana crassicaulis	25.1161	102.752
Gentiana crassicaulis	25.2325	103.229
Gentiana crassicaulis	26.5335	99.5816
Gentiana crassicaulis	26.6124	104.694
Gentiana crassicaulis	26.9095	100.136
Gentiana crassicaulis	27.0035	100.182
Gentiana crassicaulis	27.2606	100.317
Gentiana crassicaulis	27.3764	102.581
Gentiana crassicaulis	27.3961	100.267
Gentiana crassicaulis	27.4028	102.166
Gentiana crassicaulis	27.4368	99.8203
Gentiana crassicaulis	27.4416	104.874
Gentiana crassicaulis	27.592	102.441
Gentiana crassicaulis	27.741	98.666
Gentiana crassicaulis	27.8123	99.6351
Gentiana crassicaulis	27.8231	99.706
Gentiana crassicaulis	27.8945	102.264
Gentiana crassicaulis	27.9286	101.299
Gentiana crassicaulis	27.9333	99.6025
Gentiana crassicaulis	28.1247	99.8877
Gentiana crassicaulis	28.15	100.84
Gentiana crassicaulis	28.3286	103.132
Gentiana crassicaulis	28.4008	98.7847
Gentiana crassicaulis	28.5019	100.935
Gentiana crassicaulis	28.5497	102.197
Gentiana crassicaulis	28.5601	100.348
Gentiana crassicaulis	28.6398	102.508
Gentiana crassicaulis	28.6613	97.4669
Gentiana crassicaulis	28.7088	100.8
Gentiana crassicaulis	28.713	99.2863
Gentiana crassicaulis	28.9321	99.7993
Gentiana crassicaulis	28.9661	102.772
Gentiana crassicaulis	29.0003	101.507
Gentiana crassicaulis	29.0115	101.137
Gentiana crassicaulis	29.037	100.298
Gentiana crassicaulis	29.0447	99.7114
Gentiana crassicaulis	29.1017	99.985
Gentiana crassicaulis	29.1081	99.9078
Gentiana crassicaulis	29.1564	100.088
Gentiana crassicaulis	29.1604	103.149
Gentiana crassicaulis	29.5855	101.878
Gentiana crassicaulis	29.6036	103.47
Gentiana crassicaulis	29.8019	97.9061
Gentiana crassicaulis	29.8457	100.36
Gentiana crassicaulis	29.85	95.76
Gentiana crassicaulis	29.9619	97.8397
Gentiana crassicaulis	30.0315	101.014
Gentiana crassicaulis	30.0444	96.3225
Gentiana crassicaulis	30.0553	101.965
Gentiana crassicaulis	30.0717	102.133
Gentiana crassicaulis	30.1138	101.797
Gentiana crassicaulis	30.1414	101.866
Gentiana crassicaulis	30.1578	97.5128
Gentiana crassicaulis	30.4103	103.364
Gentiana crassicaulis	30.6356	101.491
Gentiana crassicaulis	30.7228	101.645
Gentiana crassicaulis	30.795	97.3444
Gentiana crassicaulis	30.8531	104.479
Gentiana crassicaulis	30.8733	101.243
Gentiana crassicaulis	30.91	102.54
Gentiana crassicaulis	30.9628	102.639
Gentiana crassicaulis	30.9953	102.857
Gentiana crassicaulis	31.0906	97.0001
Gentiana crassicaulis	31.2099	98.8242
Gentiana crassicaulis	31.4768	103.59
Gentiana crassicaulis	31.6596	102.804
Gentiana crassicaulis	31.6812	103.854
Gentiana crassicaulis	31.8061	98.5809
Gentiana crassicaulis	31.9625	102.732
Gentiana crassicaulis	32.0147	102.616
Gentiana crassicaulis	32.4097	104.556
Gentiana crassicaulis	32.5785	102.314
Gentiana crassicaulis	32.6553	103.605
Gentiana crassicaulis	32.7909	102.544
Gentiana crassicaulis	32.9356	101.01
Gentiana crassicaulis	33.2576	104.241
Gentiana crassicaulis	33.7701	101.7
Gentiana crassicaulis	34.2764	102.105
Gentiana crassicaulis	34.7348	101.616
